# Supplementary material for: Two Decades of Desiccation Biology: A Systematic Review of the Best Studied Angiosperm Resurrection Plants
Source: Plants (Basel). 2021 Dec 16;10(12):2784. doi: 10.3390/plants10122784 (PMC8706221; doi:10.3390/plants10122784)
Supplement: Supplementary file 1 [file plants-10-02784-s001.zip]

Archive with 1 entries (1 files):
- plants-1448880-supplementary.xlsx
