# Supplementary material for: Two Decades of Desiccation Biology: A Systematic Review of the Best Studied Angiosperm Resurrection Plants
Source: Plants (Basel). 2021 Dec 16;10(12):2784. doi: 10.3390/plants10122784 (PMC8706221; doi:10.3390/plants10122784)
Supplement: Supplementary file 1 [file plants-10-02784-s001.zip › plants-1448880-supplementary.xlsx]

## Sheet: Systematic articles and omics d
Table S1. A list of articles used in this study as well as captured data.
Number of Records	Publication Year	Reference	Title of the article	Plant Species	Metagenomics	Metabolomics	Genomics	Transcriptomics	Proteomics	Physiological studies	Country	Continent	Distribution
1	2000	Farrant 2000	A comparison of mechanisms of desiccation tolerance among three angiosperm resurrection plant species	C. wilmsii, M. flabellifolia, X. humilis	0	0	0	0	0	1	South Africa	Africa	Native
2	2000	Frank et al., 2000	Water Deficit Triggers Phospholipase D Activity in the Resurrection Plant Craterostigma plantagineum	C. plantagineum	0	0	1	1	1	0	Germany	Europe	International
3	2000	Mundree et al., 2000	An aldose reductase homolog from the resurrection plant Xerophyta viscosa Baker	X. schlechteri, S.stapfianus	0	0	1	1	1	0	South Africa	Africa	Native
4	2000	Neale et al., 2000	The isolation of genes from the resurrection grass Sporobolus stapfianus which are induced during severe drought stress	S. stapfianus	0	0	1	1	0	0	Australia	Australia	International
5	2000	Norwood et al., 2000	Photosynthetic carbohydrates metabolism in the resurrection plant Craterostigma plantagineum	C.plantagineum	0	1	0	0	0	1	Austria	Europe	International
6	2000	Wagner et al., 2000	Xylem conduits of a resurrection plant contain a unique lipid lining and refill following a distinct pattern after desiccation	M. flabellifolia	0	0	0	0	0	1	Germany	Europe	International
7	2001	Alamillo et al., 2001	Effects of desiccation on photosynthesis pigments and the ELIP-like dsp 22 protein complexes in the resurrection plant Craterostigma plantagineum	C.plantagineum	0	0	0	0	1	1	Germany	Europe	Collaborative
8	2001	Augusti et al., 2001	Photosystem II photochemical efficiency, zeaxanthin and antioxidant contents in the poikilohydric Ramonda serbica during dehydration and rehydration	R. Serbica	0	0	0	0	0	1	Serbia/Italy	Europe	Collaborative
9	2001	Ditzer et al., 2001	Molecular characterization of two alanine-rich Lea genes abundantly expressed in the resurrection plant C. plantagineum in response to osmotic stress and ABA	C.plantagineum	0	0	1	1	1	0	Germany	Europe	International
10	2001	Kirch et al., 2001	Novel ABA- and dehydration-inducible aldehyde dehydrogenase genes isolated from the resurrection plant Craterostigma plantagineum and Arabidopsis thaliana	C.plantagineum	0	0	1	1	0	0	Germany	Europe	International
11	2001	Ndima et al., 2001	Molecular characterization of XVT8, a stress-responsive gene from the resurrection plant Xerophyta viscosa Baker	X. schlechteri	0	0	1	1	0	0	South Africa	Africa	Native
12	2001	VanderWilligen et al., 2001	Anomalous Pressure Volume Curves of Resurrection Plants Do Not Suggest Negative Turgor	E. nindensis, C. wilmsii, X. humilis	0	0	0	0	0	1	South Africa	Africa	Native
13	2001	VanderWilligen et al., 2001a	Some physiological comparisons between the resurrection grass, Eragrostis nindensis, and the related desiccation-sensitive species, E. curvula	E. nindensis	0	0	0	0	0	1	South Africa	Africa	Native
14	2001	Whittaker et al., 2001	Changes in leaf hexokinase activity and metabolite level in response to drying in the desiccation-tolerant species Sporbolus stapfianus and Xerophyta viscosa	S. stapfianus, X. schlechteri	0	1	0	0	1	1	South Africa	Africa	Native
15	2002	Cooper and Farrant 2002	Recovery of the resurrection plant Craterostigma wilmsii from desiccation: protection versus repair	C. wilmsii	0	0	0	0	0	1	South Africa	Africa	Native
16	2002	Deng et al., 2002	Characterization of five novel dehydration-responsive homeodomain leucine zipper genes from the resurrection plant Craterostigma plantagineum	C.plantagineum	0	0	1	1	0	0	Germany	Europe	International
17	2002	Hilbricht et al., 2002	CpR18, a novel SAP-domain plant transcription factor, binds to a promoter region necessary for ABA mediated expression of the CDeT27-45 gene from the resurrection plant Craterostigma plantagineum Hochst	C.plantagineum	0	0	1	1	0	0	Germany	Europe	International
18	2002	Kranner et al., 2002	Revival of a resurrection plant correlates with its antioxidant status	M. flabellifolia	0	0	0	0	0	1	Austria/South Africa	Europe/Africa	Collaborative
19	2002	Mowla et al., 2002	A novel stress-inducible antioxidant enzyme identified from the resurrection plant Xerophyta viscosa Baker	X. viscosa	0	0	1	1	1	0	South Africa	Africa	Native
20	2002	Phillips et al., 2002	A novel abscisic acid-and dehydration-responsive gene family from the resurrection plant Craterostigma plantagineum encodes a plastid-targeted protein with DNA-binding activity	C.plantagineum	0	0	1	1	0	0	Netherlands	Europe	International
21	2002	Quartacci et al., 2002	Plasma membrane lipids in the resurrection plant Ramonda serbica following dehydration and rehydration	R. Serbica	0	1	0	0	0	1	Italy/Bulgaria	Europe	Collaborative
22	2003	Collett et al., 2003	Photosynthetic genes are differentially transcribed during the dehydration‐rehydration cycle in the resurrection plant, Xerophyta humilis	X. humilis	0	0	1	1	1	0	South Africa	Africa	Native
23	2003	Deng et al., 2003	A comparison of photosynthetic apparatus of the detached leaves of the resurrection plant Boea hygrometrica with its non-tolerant relative Chirita heterotrichia in response to dehydration and rehydration	B. hygrometrica	0	0	0	0	1	1	China	Asia	Native
24	2003	Farrant et al., 2003	An investigation into the role of light during desiccation of three angiosperm resurrection plants	X. humilis,C. wilmsii, M. flabellifolia	0	0	0	0	0	1	South Africa	Africa	Native
25	2003	Garwe et al., 2003	Molecular characterization of XVSAP1, a stress-responsive gene from the resurrection plant Xerophyta viscosa Baker	X. viscosa	0	0	1	1	0	0	South Africa	Africa	Native
26	2003	Norwood et al., 2003	Investigation into the ability of roots of the poikilohydric plant Craterostigma plantagineum to survive dehydration stress	C.plantagineum	0	1	0	0	0	0	Germany, UK	Europe	International
27	2003	Schneider et al., 2003	The impact of lipid distribution, composition and mobility on xylem water refilling of the resurrection plant Myrothamnus flabellifolia	M. flabellifolia	0	0	0	0	0	1	Germany	Europe	International
28	2003	Smith-Espinoza et al., 2003	Dissecting the response to dehydration and salt (NaCl) in the resurrection plant Craterostigma plantagineum	C.plantagineum	0	1	0	1	0	0	Germany	Europe	International
29	2003	Vander Willigen et al., 2003	Mechanical stabilization of desiccated vegetative tissues of the resurrection grass Eragrostis nindensis: does a TIP 3;1 and/or compartmentalization of subcellular components and metabolites play a role?	E. nindensis	0	1	0	0	1	1	South Africa	Africa	Native
30	2003	Vander Willigen et al., 2003	An ultrastructural study using anhydrous fixation of Eragrostis nindensis, a resurrection grass with both desiccation-tolerant and -sensitive tissues	E. nindensis	0	0	0	0	0	1	South Africa	Africa	Native
31	2003	Yang et al., 2003	The protective role of Xanthophyll cycle in resurrection angiosperm Boea hygrometrica during dehydration and rehydration	B. hygrometrica	0	1	0	0	0	0	China	Asia	International
32	2004	Walford et al., 2004	Isolation and characterisation of a novel dehydration-induced Grp94 homologue from the resurrection plant Xerophyta viscosa	X. schlechteri	0	0	1	0	1	0	South Africa	Africa	Native
33	2004	Collett et al., 2004	Towards transcript profiling of desiccation tolerance in Xerophyta humilis: Construction of a normalized 11 k X. humilis cDNA set and microarray expression analysis of 424 cDNAs in response to dehydration	X. humilis	0	0	0	1	0	0	South Africa	Africa	Native
34	2004	Jones and McQueen-Mason, 2004	A role for expansins in dehydration and rehydration of the resurrection plant Craterostigma plantagineum	C.plantagineum	0	0	0	1	0	1	UK	Europe	International
35	2004	Marais et al., 2004	XvVHA-c''1 – a novel stress-responsive V-ATPase subunit c'' homologue isolated from the resurrection plant Xerophyta viscosa	X. viscosa	0	0	1	1	0	0	South Africa	Africa	Native
36	2004	Peeva and Maslenkova, 2004	Thermoluminescence Study of Photosystem II Activity in Haberlea rhodopensis and spinach leaves during desiccation	H. rhodopensis	0	0	0	0	0	1	Bulgaria	Europe	Native
37	2004	Rodrigo et al., 2004	The novel gene CpEdi-9 from the resurrection plant C. plantagineum encodes a hydrophilic protein and is expressed in mature seeds as well as in response to dehydration in leaf phloem tissues	C.plantagineum	0	0	1	0	1	0	Germany	Europe	International
38	2004	Sgherri et al., 2004	Role of phenolics in the antioxidative status of the resurrection plant Ramonda serbica during dehydration and rehydration	R. Serbica	0	1	0	0	0	1	Serbia/Italy	Europe/Africa	Collaborative
39	2004	Vicre et al., 2004	Composition and desiccation-induced alterations of the cell wall in the resurrection plant Craterostigma wilmsii	C. wilmsii	0	1	0	0	1	1	France /South Africa	Europe/Africa	Collaborative
40	2004	Villalobos et al., 2004	Stress Tolerance and Glucose Insensitive Phenotypes in Arabidopsis Overexpressing the CpMYB10 Transcription Factor Gene	C.plantagineum	0	0	0	1	1	0	Mexico/Germany	Europe	International
41	2005	Balsamo et al., 2005	Retention of mobile water during dehydration in the desiccation-tolerant grass Eragrostis nindensis	E. nindensis	0	0	0	0	0	1	South Africa	Africa	Native
42	2005	Ekmekci et al., 2005	Photochemical and Antioxidant Responses in the Leaves of Xerophyta viscosa Baker and Digitaria sanguinalis L. under Water Deficit	X. viscosa	0	0	0	0	1	1	South Africa	Africa	Native
43	2005	Georgieva et al., 2005	Comparative study on the changes in photosynthetic activity of the homoiochlorophyllous desiccation-tolerant Haberlea rhodopensis and desiccation-sensitive spinach leaves during desiccation and rehydration	H. rhodopensis	0	0	0	0	0	1	Bulgaria	Europe	Native
44	2005	Illing et al., 2005	The Signature of Seeds in Resurrection Plants: A Molecular and Physiological Comparison of Desiccation Tolerance in Seeds and Vegetative Tissues	E. nindensis. X. humilis	0	0	0	1	0	1	South Africa	Africa	Native
45	2005	Majee et al., 2005	Molecular Cloning, Bacterial Overexpression and Characterization of L-myo- inositol 1- Phosphate Synthase from a Monocotyle- donous Resurrection Plant, Xerophyta viscosa Baker	X. viscosa	0	0	1	0	0	0	South Africa/India	Africa/Asia	Collaborative
46	2005	Moore et al., 2005	The South African and Namibian populations of the resurrection plant Myrothamnus flabellifolius are genetically distinct and display variation in their galloylquinic acid composition	M. flabellifolia	0	1	1	0	0	0	South Africa	Africa	Native
47	2005	Moore et al., 2005	The predominant polyphenol in the leaves of the resurrection plant Myrothamnus flabellifolius, 3,4,5 tri-O-galloylquinic acid, protects membranes against desiccation and free radical-induced oxidation membranes against desiccation and free radical-induced oxidation	M. flabellifolia	0	1	0	0	0	1	South Africa	Africa	Native
48	2005	Smith et al., 2005a	Identification of further Craterostigma plantagineum cdt mutants affected in abscisic acid mediated desiccation tolerance	C.plantagineum	0	0	1	0	0	0	Germany	Europe	International
49	2005	Živković et al., 2005	Low-molecular weight substances in the poikilohydric plant Ramonda serbica during dehydration and rehydration	R. Serbica	0	1	0	0	0	1	Serbia/Italy	Europe	Collaborative
50	2006	Deng et al., 2006	A homeodomain leucine zipper gene from Craterostigma plantagineum regulates abscisic acid responsive gene expression and physiological responses	C.plantagineum	0	0	1	1	1	0	Germany	Europe	International
51	2006	Ditzer and Bartels, 2006	Identification of a dehydration and ABA-responsive promoter regulon and isolation of corresponding DNA binding proteins for the group 4 LEA gene CpC2 from C. plantagineum	C.plantagineum	0	0	1	1	1	1	Germany	Europe	International
52	2006	Garwe et al., 2006	XVSAP1 from Xerophyta viscosa improves osmotic-, salinity- and high-temperature-stress tolerance in Arabidopsis	X. viscosa	0	0	1	1	1	0	South Africa	Africa	Native
53	2006	Moore et al., 2006	Response of the Leaf Cell Wall to Desiccation in the Resurrection Plant Myrothamnus flabellifolius	M. flabellifolia	0	1	0	0	0	1	South Africa	Africa	Native
54	2006	Rohrig et al., 2006	Desiccation of the resurrection plant Craterostigma plantagineum induces dynamic changes in protein phosphorylation	C.plantagineum	0	0	0	0	1	0	Germany	Europe	International
55	2006	Vejovic et al., 2006	Senescence- and drought-related changes in peroxidase and superoxide dismutase isoforms in leaves of Ramonda serbica	R. Serbica	0	0	0	0	1	1	Serbia	Europe	Native
56	2007	Georgieva et al., 2007	Photosynthetic activity of homoiochlorophyllous desiccation tolerant plant Haberlea rhodopensis during dehydration and rehydration	H. rhodopensis	0	0	0	0	1	0	Bulgaria	Europe	Native
57	2007	Ingle et al., 2007	Proteomic analysis of leaf proteins during dehydration of the resurrection plant Xerophyta viscosa	X. viscosa	0	0	0	0	1	0	South Africa	Africa	Native
58	2007	Jiang et al., 2007	Proteome analysis of leaves from the resurrection plant Boea hygrometrica in response to dehydration and rehydration	B. hygrometrica	0	0	0	0	1	1	China	Asia	Native
59	2007	Le et al., 2007	Desiccation-tolerance specific gene expression in leaf tissue of the resurrection plant Sporobolus stapfianus	S. stapfianus	0	0	1	1	0	0	South Africa	Africa	International
60	2007	Martinelli et al., 2007	Evidence for the presence of photorespiration in desiccation-sensitive leaves of the C4 ‘resurrection’ plant Sporobolus stapfianus during dehydration stress	S. stapfianus	0	1	0	0	1	0	Italy	Europe	Collaborative
61	2007	Martinelli et al., 2007a	Amino acid pattern and glutamate metabolism during dehydration stress in the ‘resurrection’ plant Sporobolus stapfianus: a comparison between desiccation-sensitive and desiccation-tolerant leaves	S. stapfianus	0	0	0	0	1	1	Italy	Europe	International
62	2007	Moore te al. 2007	Desiccation-induced ultrastructural and biochemical changes in the leaves of the resurrection plant Myrothamnus flabellifolia	M. flabellifolia	0	1	0	0	0	1	South Africa	Africa	Native
63	2007	Peters et al., 2007	Protection mechanisms in the resurrection plant Xerophyta viscosa (Baker): both sucrose and raffinose family oligosaccharides (RFOs) accumulate in leaves in response to water deficit	X. viscosa	0	1	0	1	0	1	South Africa	Africa	Native
64	2007	Whittaker et al., 2007	Sucrose phosphate synthase activity and the co-ordination of carbon partitioning during sucrose and amino acid accumulation in desiccation-tolerant leaf material of the C4 resurrection plant Sporobolus stapfianus during dehydration	S. stapfianus	0	1	0	0	1	0	Italy	Europe	Collaborative
65	2008	Veljovic-Jovanovic et al., 2008	Characterization of polyphenol oxidase changes induced by desiccation of Ramonda serbica leaves	R. Serbica	0	0	0	0	1	0	Serbia	Europe	Native
66	2008	Degl’Innocenti et al., 2008	CO2 fixation and chlorophyll a fluorescence in leaves of Ramonda serbica during a dehydration–rehydration cycle	R. Serbica	0	0	0	0	0	1	Italy	Europe	Collaborative
67	2008	Hilbricht et al., 2008	Retrotransposons and siRNA have a role in the evolution of desiccation tolerance leading to resurrection of the plant Craterostigma plantagineum	C.plantagineum	0	0	1	1	0	0	Germany	Europe	International
68	2008	Ingle et al., 2008	Chloroplast biogenesis during rehydration of the resurrection plant Xerophyta humilis: parallels to the etioplast–chloroplast transition	X. humilis	0	0	0	1	1	1	South Africa	Africa	Native
69	2008	Lehner et al., 2008	Protection mechanisms in the resurrection plant Xerophyta viscosa: cloning, expression, characterisation and role of XvINO1, a gene coding for a myo-inositol 1-phosphate synthase	X. viscosa	0	1	0	1	1	0	South Africa	Africa	Native
70	2008	Martinelli, 2008	In situ localization of glucose and sucrose in dehydrating leaves of Sporobolus stapfianus	S. stapfianus	0	0	0	0	0	1	Italy	Europe	International
71	2008	Mulako et al., 2008	Expression of Xhdsi-1VOC, a novel member of the vicinal oxygen chelate (VOC) metalloenzyme superfamily, is up- regulated in leaves and roots during desiccation in the resurrection plant Xerophyta humilis (Bak) Dur and Schinz	X. humilis	0	0	0	1	1	0	South Africa	Africa	Native
72	2008	2008 Phillips	Lindernia brevidens: a novel desiccation-tolerant vascular plant, endemic to ancient tropical rainforests	L. brevidens	0	1	1	0	0	1	Germany	Europe	International
73	2008	Rakic et al., 2008	Soil properties and their effect on water and mineral status of resurrection Ramonda serbica	R. Serbica	0	0	0	0	0	1	Serbia	Europe	Native
74	2008	Rohrig et al., 2008	Analysis of desiccation-induced candidate phosphoproteins from Craterostigma plantagineum isolated with a modified metal oxide affinity chromatography procedure	C.plantagineum	0	0	0	0	1	0	Germany	Europe	International
75	2008	Willige et al., 2008	Subcellular localization and enzymatic properties of differentially expressed transketolase genes isolated from the desiccation tolerant resurrection plant Craterostigma plantagineum	C.plantagineum	0	1	0	1	1	1	Germany	Europe	International
76	2008	Wu et al., 2008	Cloning and expression analysis of a dirigent protein gene from the resurrection plant Boea hygrometrica	B. hygrometrica	0	0	0	1	1	0	China	Asia	Native
77	2008	Yahubyan et al., 2008	Prompt response of superoxide dismutase and peroxidase to dehydration and rehydration of the resurrection plant Haberlea rhodopensis	H. rhodopensis	0	0	0	0	1	0	Bulgaria	Europe	Native
78	2009	Georgieva et al., 2009	Changes in some thylakoid membrane proteins and pigments upon desiccation of the resurrection plant Haberlea rhodopensis	H. rhodopensis	0	0	0	0	1	0	Bulgaria	Europe	Native
79	2009	Heddersonetal et al., 2009	Leaf tensile properties of resurrection plants differ among species in their response to drying	C. wilmsii, S. stapfianus,X. humilis, X. viscosa	0	0	0	0	0	1	South Africa	Africa	Native
80	2009	Liu et al., 2009	LEA 4 group genes from the resurrection plant Boea hygrometrica confer dehydration tolerance in transgenic tobacco	B. hygrometrica	0	0	1	1	1	1	China	Asia	Native
81	2009	Peeva and Cornic, 2009	Leaf photosynthesis of Haberlea rhodopensis before and during drought	H. rhodopensis	0	0	0	0	0	1	Bulgaria/France	Europe	Collaborative
82	2009	Radulovic et al., 2009	Volatiles from vegetative organs of the palaeoendemic resurrection plants Ramonda serbica Panč. and Ramonda nathaliae Panč. et Petrov.	R. Serbica, R. nathaliae	0	1	0	0	0	0	Serbia	Europe	Native
83	2009	Wang et al., 2009	A role for a cell wall localized glycine-rich protein in dehydration and rehydration of the resurrection plant Boea hygrometrica	B. hygrometrica	0	0	0	1	1	1	China	Asia	Native
84	2009	Wang et al., 2009	A WRKY transcription factor participates in dehydration tolerance in Boea hygrometrica by binding to the W-box elements of the galactinol synthase (BhGolS1) promoter	B. hygrometrica	0	0	1	1	1	0	China	Asia	Native
85	2009	Zhu et al., 2009	Ectopic over-expression of BhHsf1, a heat shock factor from the resurrection plant Boea hygrometrica, leads to increased thermotolerance and retarded growth in transgenic Arabidopsis and tobacco	B. hygrometrica	0	0	0	1	0	0	China	Asia	Native
86	2010	Abdalla et al., 2010	Proteomic analysis of nuclear proteins during dehydration of the resurrection plant Xerophyta viscosa	X. viscosa	0	0	0	0	1	0	South Africa	Africa	Native
87	2010	Đokić et al., 2010	Metagenomic analysis of soil microbial communities	R. Serbica, R. nathaliae	1	0	0	0	0	0	Serbia	Europe	Native
88	2010	Georgieva et al., 2010	Protection of thylakoids against combined light and drought by a lumenal substance in the resurrection plant Haberlea rhodopensis	H. rhodopensis	0	0	0	0	0	1	Bulgaria	Europe	Native
89	2010	Kamies et al., 2010	The use of aeroponics to investigate antioxidant activity in the roots of Xerophyta viscosa	X. viscosa	0	0	0	0	1	1	South Africa	Africa	Native
90	2010	Myer et al., 2010	Preliminary characterization of floral response of Xerophyta humilis to desiccation, vernalisation, photoperiod and light intensity	X. humilis	0	0	0	0	0	1	South Africa	Africa	Native
91	2010	Rodriguez et al., 2010	Transcriptomes of the desiccation-tolerant resurrection plant Craterostigma plantagineum	C.plantagineum	0	0	0	1	0	0	Denmark	Europe	International
92	2010	Strasser et al., 2010	Simultaneous in vivo recording of prompt and delayed fluorescence and 820-nm reflection changes during drying and after rehydration of the resurrection plant Haberlea rhodopensis	H. rhodopensis	0	0	0	0	0	1	China	Asia	Collaborative
93	2011	Alcázar et al., 2011	Polyamine metabolic canalization in response to drought stress in Arabidopsis and the resurrection plant Craterostigma plantagineum	C.plantagineum	0	1	0	1	0	0	Germany	Europe	International
94	2011	Djilianov et al., 2011	Sugar ratios, glutathione redox status and phenols in the resurrection species Haberlea rhodopensis and the closely related non-resurrection species Chirita eberhardtii	H. rhodopensis	0	1	0	0	0	0	Bulgaria	Europe	Native
95	2011	Ginbot and Farrant 2011	Physiological response of selected Eragrostis species to water-deficit stress	E. nindensis	0	0	0	0	0	1	South Africa	Africa	Native
96	2011	Jovanovic et al., 2011	Characterization of oxidative and antioxidative events during dehydration and rehydration of resurrection plant Ramonda nathaliae	R. nathaliae	0	0	0	0	1	1	Serbia	Europe	Native
97	2011	Mihailova et al., 2011	Desiccation of the resurrection plant Haberlea rhodopensis at high temperature	H. rhodopensis	0	0	0	0	0	1	Bulgaria	Europe	Native
98	2011	Moore et al., 2011	An ultrastructural investigation of the surface microbiota present on the leaves and reproductive structures of the resurrection plant Myrothamnus flabellifolia	M. flabellifolia	0	0	0	0	0	1	South Africa	Africa	Native
99	2011	Oliver et al., 2011	A Sister Group Contrast Using Untargeted Global Metabolomic Analysis Delineates the Biochemical Regulation Underlying Desiccation Tolerance in Sporobolus stapfianus	S. stapfianus	0	1	0	0	0	1	Columbia	Europe	International
100	2011	van den Dries et al., 2011	Comparative analysis of LEA-like 11-24 gene expression and regulation in related plant species within the Linderniaceae that differ in desiccation tolerance	C.plantagineum, L. brevidens	0	0	1	1	1	0	Germany	Europe	International
101	2012	Abdalla and Rafudeen 2012	Analysis of the nuclear proteome of the resurrection plant Xerophyta viscosa in response to dehydration stress using iTRAQ with 2DLC and tandem mass spectrometry	X. viscosa	0	0	0	0	1	1	South Africa	Africa	Native
102	2012	Apostolova et al., 2012	Molecular cloning and characterization of cDNAs of the superoxide dismutase gene family in the resurrection plant Haberlea rhodopensis	H. rhodopensis	0	0	1	1	1	0	Bulgaria	Europe	Native
103	2012	Beckett et al., 2012	Photosynthetic limitations and volatile and non-volatile isoprenoids in the poikilochlorophyllous resurrection plant Xerophyta humilis during dehydration and rehydration	X. humilis	0	1	0	0	0	1	Southa Africa	Africa	Native
104	2012	Daskalova et al., 2012	Assessment of Genetic Diversity of Haberlea Rhodopensis Friv. by ITS1 Markers	H. rhodopensis	0	0	1	0	0	0	Bulgaria	Europe	Native
105	2012	Dinakar and Bartels 2012	Light response, oxidative stress management and nucleic acid stability in closely related Linderniaceae species differing in desiccation tolerance	C.plantagineum, L. brevidens	0	0	0	1	1	1	Germany	Europe	International
106	2012	Georgieva et al., 2012	Identification of desiccation-regulated genes by cDNA-AFLP in Haberlea rhodopensis: a resurrection plant	H. rhodopensis	0	0	0	1	0	0	Bulgaria	Europe	Native
107	2012	Petersen et al., 2012	The lysine-rich motif of intrinsically disordered stress protein CDeT11-24 from Craterostigma plantagineum is responsible for phosphatidic acid binding and protection of enzymes from damaging effects caused by desiccation	C.plantagineum	0	0	0	0	1	0	Germany	Europe	International
108	2012	Péli et al., 2012	Differences in physiological adaptation of Haberlea rhodopensis Friv. leaves and roots during dehydration–rehydration cycle	H. rhodopensis	0	0	0	0	0	1	Bulgaria	Europe	Native
109	2012	Zhang et al., 2012	The Complete Chloroplast and Mitochondrial Genome Sequences of Boea hygrometrica: Insights into the Evolution of Plant Organellar Genomes	B. hygrometrica	0	0	1	1	0	0	China	Asia	Native
110	2013	Djilianov et al., 2013	Dynamics of Endogenous Phytohormones during Desiccation and Recovery of the Resurrection Plant Species Haberlea rhodopensis	H. rhodopensis	0	1	0	0	0	0	Bulgaria	Europe	Native
111	2013	Gashi et al., 2013	Chlorophyll fluorescence imaging of photosynthetic activity and pigment contents of the resurrection plants Ramonda serbica and Ramonda nathaliae during dehydration and rehydration	R. Serbica, R. nathaliae	0	0	0	0	0	1	Kosovo	Europe	Native
112	2013	Gasulla et al., 2013	The role of lipid metabolism in the acquisition of desiccation tolerance in Craterostigma plantagineum: a comparative approach	C.plantagineum, L. brevidens	0	0	0	1	0	0	Germany	Europe	International
113	2013	Gechev et al., 2013	Molecular mechanisms of desiccation tolerance in the resurrection glacial relic Haberlea rhodopensis	H. rhodopensis	0	1	0	1	0	0	Bulgaria	Europe	Native
114	2013	Islam et al., 2013	Increased Biomass, Seed Yield and Stress Tolerance Is Conferred in Arabidopsis by a Novel Enzyme from the Resurrection Grass Sporobolus stapfianus That Glycosylates the Strigolactone Analogue GR24	S. stapfianus	0	0	1	0	0	1	Australia	Australia	International
115	2013	Moore et al., 2013	Arabinose-rich polymers as an evolutionary strategy to plasticize resurrection plant cell walls against desiccation	M. flabellifolia, C. plantagineum, X. humilis, E.nindensis, X. schlechteri	0	1	0	0	1	1	South Africa	Africa	Native
116	2013	Rakic et al., 2013	The resurrection flowering plant Ramonda nathaliae on serpentine soil – coping with extreme mineral element stress	R. nathaliae	0	0	0	0	0	1	Serbia	Europe	Native
117	2013	Solymosi et al., 2013	Desiccoplast–etioplast–chloroplast transformation under rehydration of desiccated poikilochlorophyllous Xerophyta humilis leaves in the dark and upon subsequent illumination	X. humilis	0	0	0	0	0	1	Hungary	Europe	International
118	2013	Velitchkova et al., 2013	Effect of high temperature on dehydration-induced alterations in photosynthetic characteristics of the resurrection plant Haberlea rhodopensis	H. rhodopensis	0	0	0	0	0	1	Bulgaria	Europe	Native
119	2013	Zhang et al., 2013	Molecular cloning and differential expression of sHSP gene family members from the resurrection plant Boea hygrometrica in response to abiotic stresses	B. hygrometrica	0	0	0	1	0	0	China	Asia	Native
120	2014	Christ et al., 2014	Water deficit induces chlorophyll degradation via the ‘PAO/phyllobilin’ pathway in leaves of homoio- (Craterostigma pumilum) and poikilochlorophyllous (Xerophyta viscosa) resurrection plants	X. viscosa, C. pumilum	0	1	0	0	1	1	Switzerland	Europe	Collaborative
121	2014	Kidric et al., 2014	Desiccation tolerance of the resurrection plant Ramonda serbica is associated with dehydration-dependent changes in levels of proteolytic activities	R. Serbica	0	0	0	0	1	0	Slovenia	Europe	Native
122	2014	Lyall et al., 2014	The Window of Desiccation Tolerance Shown by Early- Stage Germinating Seedlings Remains Open in the Resurrection Plant, Xerophyta viscosa	X. viscosa	0	0	0	0	0	1	South Africa	Africa	Native
123	2014	Moyankova et al., 2014	Metabolic profiling of the resurrection plant Haberlea rhodopensis during desiccation and recovery	H. rhodopensis	0	1	0	0	0	0	Bulgaria	Europe	Native
124	2014	Plancot et al., 2014	Structural characterization of arabinoxylans from two African plant species Eragrostis nindensis and Eragrostis tef using various mass spectrometric methods	E. nindensis	0	1	0	0	0	0	France/South Africa	Europe/Africa	Collaborative
125	2014	Singh and Sarin 2014	Structural Characterization and Functional Validation of Aldose Reductase from the Resurrection Plant Xerophyta viscosa	X. viscosa	0	0	0	0	1	0	India	Asia	International
126	2014	Zhao et al., 2014	Identification of a Retroelement from the Resurrection Plant Boea hygrometrica That Confers Osmotic and Alkaline Tolerance in Arabidopsis thaliana	B. hygrometrica	0	0	1	0	0	1	China	Asia	Native
127	2015	Charuvi et al., 2015	Photoprotection Conferred by Changes in Photosynthetic Protein Levels and Organization during Dehydration of a Homoiochlorophyllous Resurrection Plant	C. pumilum	0	0	0	0	0	1	Israel	Asia	Collaborative
128	2015	Egert et al., 2015	Evidence for water deficit-induced mass increases of raffinose family oligosaccharides (RFOs) in the leaves of three Craterostigma resurrection plant species	C. plantagineum	0	0	0	0	1	0	Switzerland	North American	Collaborative
129		Giarola et al., 2015	The Craterostigma plantagineum glycine-rich protein CpGRP1 interacts with a cell wall-associated protein kinase 1 (CpWAK1) and accumulates in leaf cell walls during dehydration	C. plantagineum	0	0	0	1	1	0	Germany	Europe	International
130	2015	Ma et al., 2015	Transcriptomic analysis reveals numerous diverse protein kinases and transcription factors involved in desiccation tolerance in the resurrection plant Myrothamnus flabellifolia	M. flabellifolia	0	0	0	1	0	0	USA	North American	International
131	2015	Mladenov et al., 2015	In vivo spectroscopy and NMR metabolite fingerprinting approaches to connect the dynamics of photosynthetic and metabolic phenotypes in resurrection plant Haberlea rhodopensis during desiccation and recovery	H. rhodopensis	0	1	0	0	0	0	Bulgaria	Europe	Native
132	2015	Rapparini et al., 2015	Growth irradiance affects the photoprotective mechanisms of the resurrection angiosperm Haberlea rhodopensis Friv. in response to desiccation and rehydration at morphological, physiological and biochemical levels	H. rhodopensis	0	0	0	0	0	1	Bulgaria	Europe	Native
133	2015	Williams et al., 2015	Trehalose Accumulation Triggers Autophagy during Plant Desiccation	T. loliiformis	0	1	0	1	0	1	Australia	Australia	Native
134	2015	Xiao et al., 2015	The resurrection genome of Boea hygrometrica: A blueprint for survival of dehydration	B. hygrometrica	0	0	1	1	0	1	China	Asia	Native
135	2015	Zhu et al., 2015	Global Transcriptome Analysis Reveals Acclimation-Primed Processes Involved in the Acquisition of Desiccation Tolerance in Boea hygrometrica	B. hygrometrica	0	0	0	1	0	0	China	Asia	Native
136	2015	VanBuren et al., 2015	Single-molecule sequencing of the desiccation- tolerant grass Oropetium thomaeum	O. thomaeum	0	0	1	1	0	0	USA, India, Germany	Asia/Europe	Collaborative
137	2016	Karbaschi et al., 2016	Tripogon loliiformis elicits a rapid physiological and structural response to dehydration for desiccation tolerance	T. loliiformis	0	0	0	0	0	1	Australia	Australia	Native
138	2016	Zhang and Bartels, 2016	Physiological factors determine the accumulation of D-glycero-D-ido-octulose (D-g-D-i-oct) in the desiccation tolerant resurrection plant Craterostigma plantagineum	C. plantagineum	0	1	0	1	0	1	Germany	Europe	International
139	2016	Zhang et al., 2016	The role of transketolase and octulose in the resurrection plant Craterostigma plantagineum	C. plantagineum	0	1	0	0	1	0	Germany	Europe	International
140	2016	Zia et al., 2016	Protection of the photosynthetic apparatus against dehydration stress in the resurrection plant Craterostigma pumilum	C. pumilum	0	0	0	0	0	1	USA	North American	Collaborative
141	2017	Costa et al., 2017	A footprint of desiccation tolerance in the genome of the resurrection plant Xerophyta viscosa	X. viscosa	0	0	1	1	0	0	Netherlands/South Africa	Europe/Africa	Collaborative
142	2017	Georgieva et al., 2017	Alterations in the sugar metabolism and in the vacuolar system of mesophyll cells contribute to the desiccation tolerance of Haberlea rhodopensis ecotypes	H. rhodopensis	0	1	0	0	0	1	Hungary/Bulgaria/Italy	Europe	Collaborative
143	2017	Ivanona et al., 2017	Chloroplast Genome Analysis of Resurrection Tertiary Relict Haberlea rhodopensis Highlights Genes Important for Desiccation Stress Response	H. rhodopensis	0	0	1	1	0	0	Bulgaria	Europe	Native
144	2017	Tshabuse et al., 2017	Glycerolipid analysis during desiccation and recovery of the resurrection plant Xerophyta humilis (Bak) Dur and Schinz	X. humilis	0	1	0	0	0	1	South Africa	Africa	Native
145	2017	Tan et al., 2017	Efficient modulation of photosynthetic apparatus confers desiccation tolerance in the resurrection plant Boea hygrometrica	B. hygrometrica	0	0	0	0	0	1	China	Asia	International
146	2017	VanBuren et al., 2017	Seed desiccation mechanisms co-opted for vegetative desiccation in the resurrection grass Oropetium thomaeum	O. thomaeum	0	1	0	1	0	1	USA	North American	International
147	2017	Wang et al., 2017	BhbZIP60 from Resurrection Plant Boea hygrometrica Is an mRNA Splicing-Activated Endoplasmic Reticulum Stress Regulator Involved in Drought Tolerance	B. hygrometrica	0	0	0	1	0	0	China	Asia	Native
148	2017	Yobi et al., 2017	Sporobolus stapfianus: Insights into desiccation tolerance in the resurrection grasses from linking transcriptomics to metabolomics	S. stapfianus	0	1	0	1	0	0	USA	North American	International
149	2018	VanBuren et al., 2018	Desiccation Tolerance Evolved through Gene Duplication and Network Rewiring in Lindernia	L. brevidens	0	0	1	1	0	0	USA	North American	International
150	2018	Charuvi et al., 2018	Chloroplast breakdown during dehydration of a homoiochlorophyllous resurrection plant proceeds via senescence-like processes	C. pumilum	0	0	0	0	0	1	Isreal/South Africa	Africa/Asia	Collaborative
151	2018	Giarola et al., 2018	Analysis of pcC13-62 promoters predicts a link between cis-element variations and desiccation tolerance in Linderniaceae	C.plantagineum, L. brevidens	0	0	1	1	0	0	Germany	Europe	International
152	2018	Le et al., 2018	An osmotin from the resurrection plant Tripogon loliiformis (TlOsm) confers tolerance to multiple abiotic stresses in transgenic rice	T. loliiformis	0	0	0	1	0	0	Australia	Australia	Native
153	2018	Liu et al., 2018	Transcriptome reprogramming during severe dehydration contributes to physiological and metabolic changes in the resurrection plant Haberlea rhodopensis	H. rhodopensis	0	1	0	1	0	1	Bulgaria/China	Europe/Asia	Collaborative
154	2018	Mihailova et al., 2018	Application of a diffusion model to measure ion leakage of resurrection plant leaves undergoing desiccation	H. rhodopensis	0	0	0	0	0	1	Bulgaria	Europe	Native
155	2018	Njaci et al., 2018	Genome-Wide Investigation of the Role of MicroRNAs in Desiccation Tolerance in the Resurrection Grass Tripogon loliiformis	T. loliiformis	0	0	0	1	0	0	Australia	Europe	Native
156	2018	Sun et al., 2018	Acclimation-induced metabolic reprogramming contributes to rapid desiccation tolerance acquisition in Boea hygrometrica	B. hygrometrica	0	1	0	0	0	0	China	Asia	Native
157	2018	VanBuren et al., 2018	A chromosome‐scale assembly of the model desiccation tolerant grass Oropetium thomaeum	O. thomaeum	0	0	1	0	0	0	USA	North American	International
158	2018	Vasileva et al., 2018	Assessment of leaf micromorphology after full desiccation of resurrection plants	H. rhodopensis, Serbica	0	0	0	0	0	1	Bulgaria	Europe	Native
159	2018	Zhang et al., 2018	Sugar metabolism in the desiccation tolerant grass Oropetium thomaeum in response to environmental stresses	O. thomaeum	0	1	0	0	0	1	Germany	Europe	International
160	2019	Artur et al., 2019	Structural Plasticity of Intrinsically Disordered LEA Proteins from Xerophyta schlechteri Provides Protection In Vitro and In Vivo	X. schlechteri	0	0	0	0	1	1	Netherlands/South Africa	Europe/Africa	Collaborative
161	2019	Asami et al., 2019	Roots of the Resurrection Plant Tripogon loliiformis Survive Desiccation Without the Activation of Autophagy Pathways by Maintaining Energy Reserves	T. loliiformis	0	1	0	1	0	1	Australia	Australia	Native
162	2019	Bentley et al., 2019	Metabolomic Profiling of the Desiccation-Tolerant Medicinal Shrub Myrothamnus flabellifolia Indicates Phenolic Variability Across Its Natural Habitat: Implications for Tea and Cosmetics Production	M. flabellifolia	0	1	0	0	0	0	South Africa	Africa	Native
163	2019	Bentley et al., 2019a	Metabolomics as a complement to phylogenetics for assessing intraspecific boundaries in the desiccation-tolerant medicinal shrub Myrothamnus flabellifolia (Myrothamnaceae)	M. flabellifolia	0	1	1	0	0	0	South Africa	Africa	Native
164	2019	Gashi et al., 2019	Activity of δ-aminolevulinic acid dehydratase at Ramonda nathaliae and Ramonda serbica plants during dehydration and rehydration	R. Serbica, R. nathaliae	0	0	0	0	1	0	Kosovo	Europe	Native
165	2019	Jung et al., 2019	Craterostigma plantagineum cell wall composition is remodelled during desiccation and the glycine-rich protein CpGRP1 interacts with pectins through clustered arginines	C. plantagineum	0	0	0	0	1	1	Germany	Europe	International
166	2019	Kuroki et al., 2019	Water molecular structure underpins extreme desiccation tolerance of the resurrection plant Haberlea rhodopensis	H. rhodopensis	0	0	0	0	0	1	Japan/Bulgaria	Asia/Europe	Collaborative
167	2019	Lin et al., 2019	Weighted Gene Co-expression Network Analysis (WGCNA) Reveals the Hub Role of Protein Ubiquitination in the Acquisition of Desiccation Tolerance in Boea hygrometrica	B. hygrometrica	0	0	0	1	1	0	China	Asia	Native
168	2019	Liu et al., 2019	Transcriptional and metabolic changes in the desiccation tolerant plant Craterostigma plantagineum during recurrent exposures to dehydration	C. plantagineum	0	1	0	1	0	0	Germany	Europe	International
169	2019	Mbinda et al., 2019	Induced Expression of Xerophyta viscosa XvSap1 Gene Enhances Drought Tolerance in Transgenic Sweet Potato	X. viscosa	0	0	1	1	0	1	Kenya	Africa	International
170	2019	Radermacher et al., 2019	Desiccation-Driven Senescence in the Resurrection Plant Xerophyta schlechteri (Baker) N.L. Menezes: Comparison of Anatomical, Ultrastructural, and Metabolic Responses Between Senescent and Non-Senescent Tissues	X. schlechteri	0	1	0	0	0	1	South Africa	Africa	Native
171	2019	Yobe et al., 2019	Adaptive responses of amino acid metabolism to the combination of desiccation and low nitrogen availability in Sporobolus stapfianus	S. stapfianus	0	1	0	0	1	0	USA	North American	International
172	2020	Apostolova et al., 2020	MicroRNA profiling the resurrection plant Haberlea rhodopensis unveils essential regulators of survival under severe drought	H. rhodopensis	0	0	0	1	0	0	Bulgaria	Europe	Native
173	2020	Bentley and Farrant 2020	Field and acclimated metabolomes of a resurrection plant suggest strong environmental regulation in the extreme end of the species’ range	M. flabellifolia	0	1	0	0	0	0	South africa	Africa	Native
174	2020	Bentley et al., 2020	The phenolic profile extracted from the desiccation-tolerant medicinal shrub Myrothamnus flabellifolia using Natural Deep Eutectic Solvents varies according to the solvation conditions	M. flabellifolia	0	1	0	0	0	0	South Africa	Africa	Native
175	2020	Georgieva et al., 2020	Recovery of photosynthetic activity of resurrection plant Haberlea rhodopensis from drought- and freezing-induced desiccation	H. rhodopensis	0	0	0	0	0	1	Bulgaria	Europe	Native
176	2020	Giarola et al., 2020	The dehydration‐ and ABA‐inducible germin‐like protein CpGLP1 from Craterostigma plantagineum has SOD activity and may contribute to cell wall integrity during desiccation	C. plantagineum	0	0	0	1	1	0	Germany	Europe	International
177	2020	Huang et al., 2020	Heterologous Expression of Dehydration-Inducible MfWRKY17 of Myrothamnus Flabellifolia Confers Drought and Salt Tolerance in Arabidopsis	M. flabellifolia	0	0	0	1	0	1	China	Asia	International
178	2020	Liu et al., 2020	Identification and characterization of CTP:phosphocholine cytidylyltransferase CpCCT1 in the resurrection plant Craterostigma plantagineum	C. plantagineum	0	0	1	1	1	0	Germany	Europe	International
179	2020	Lyall et al., 2020	Vegetative desiccation tolerance in the resurrection plant Xerophyta humilis has not evolved through reactivation of the seed canonical LAFL regulatory network	X. humilis	0	0	0	1	0	1	South Africa	Africa	Native
180	2020	Mihailova et al., 2020	Freezing tolerance of photosynthetic apparatus in the homoiochlorophyllous the resurrection plant Haberlea rhodopensis	H. rhodopensis	0	0	0	0	1	1	Bulgaria	Europe	Native
181	2020	Passon et al., 2020	Profiling of phenolic compounds in desiccation-tolerant and non-desiccation-tolerant Linderniaceae	C.plantagineum, L. brevidens	0	1	0	0	0	1	Germany	Europe	International
182	2020	Pardo et al., 2020	Intertwined signatures of desiccation and drought tolerance in grasses	E. nindensis	0	0	1	1	0	1	South Africa/Netherlands/USA		Collaborative
183	2020	Qiu et al., 2020	MfPIF1 of Resurrection Plant Myrothamnus flabellifolia Plays a Positive Regulatory Role in Responding to Drought and Salinity Stresses in Arabidopsis	M. flabellifolia	0	0	0	1	0	1	China	Asia	International
184	2020	Vidović and Ćuković 2020	Isolation of high‐quality RNA from recalcitrant leaves of variegated and resurrection plants	R. Serbica	0	0	0	1	0	0	Serbia	Europe	Native
185	2020	Vidović et al., 2020	Efficient protein extraction for shotgun proteomics from hydrated and desiccated leaves of resurrection Ramonda serbica plants	R. Serbica	0	0	0	1	1	0	Serbia	Europe	Native
			*Xerophyta viscosa (now reclassified as X. schlechteri)
		Changes incorporated in latest revision
